# Supplementary material for: The bZIP transcription factor AREB3 mediates FT signalling and floral transition at the Arabidopsis shoot apical meristem
Source: PLoS Genet. 2023 May 15;19(5):e1010766. doi: 10.1371/journal.pgen.1010766 (PMC10212096; doi:10.1371/journal.pgen.1010766)
Supplement: S1 Table — (XLSX) [file pgen.1010766.s001.xlsx]

## Sheet: Sheet1
protein	description	species	peptide	modifiedpeptide	precursor	charge	no_pSTY	bins	PubMed	Search engine	Score	ppm	Treatment	CellCompartment	Instrument	Enrichment	Tissue	Genotype	uniprot	pepposprot
AT3G56850.1	ABA-responsive element binding protein 3	Arabidopsis thaliana	ALGSMNLDELLK	ALG(pS)MNLDELLK	692.33	2	1		30833711	Mascot	87.647	0.088368							Q9LES3	S43
AT3G56850.1	ABA-responsive element binding protein 3	Arabidopsis thaliana	ALGSMNLDELLK	ALG(pS)(oxM)NLDELLK	700.331	2	1		24043427	Mascot	73.95	-0.7592	ethylene	soluble fraction	QTOF	TiO2 or Fe-IMAC	rosette	ctr1-1; rcn1-1	Q9LES3	S43
AT3G56850.1	ABA-responsive element binding protein 3	Arabidopsis thaliana	ALGSMNLDELLK	ALG(pS)MNLDELLK	700.33	2	1		20374526	Mascot	61		Abscisic acid / gibberellic acid / jasmonic acid / indole-3-acetic acid / kinetin	plasma membrane	LTQ-Orbitrap	TiO2	cell culture	col-0	Q9LES3	S43
AT3G56850.1	ABA-responsive element binding protein 3	Arabidopsis thaliana	ALGSMNLDELLK	ALG(pS)(oxM)NLDELL(K*)	844.431	2	1		25561503	Mascot	55.26	-1.4367	ionizing radiation	total protein	LTQ-Orbitrap Velos	IMAC/TiO2	rosette	atm atr	Q9LES3	S43
AT3G56850.1	ABA-responsive element binding protein 3	Arabidopsis thaliana	QSSLYSLTLDEVQNHLGSSGK	QS(pS)LYSLTLDEVQNHLGSSGK	781.701	3	1		23572148	Mascot	53	1.19552	abscisic acid	soluble fraction	LTQ-Orbitrap	TiO2	leaf	srk2dei	Q9LES3	S21
AT3G56850.1	ABA-responsive element binding protein 3	Arabidopsis thaliana	ALGSMNLDELLK	ALG(pS)(oxM)NLDELLK	700.332	2	1		19376835	Mascot	50.63	-1.54454	end of day	total protein	LTQ-Orbitrap	TiO2 or Fe-IMAC	rosette	col-0	Q9LES3	S43
AT3G56850.1	ABA-responsive element binding protein 3	Arabidopsis thaliana	VASGEVVEK	VA(pS)GEVVE(K*)	643.335	2	1		25561503	Mascot	48.74	-0.8499	ionizing radiation	total protein	LTQ-Orbitrap Velos	IMAC/TiO2	rosette	atm atr	Q9LES3	S217
AT3G56850.1	ABA-responsive element binding protein 3	Arabidopsis thaliana	ALGSMNLDELLK	ALG(pS)MNLDELLK	692.333	2	1		23572148	Mascot	47	0.14465	abscisic acid	soluble fraction	LTQ-Orbitrap	TiO2	leaf	srk2dei	Q9LES3	S43
AT3G56850.1	ABA-responsive element binding protein 3	Arabidopsis thaliana	ALGSMNLDELLK	ALG(pS)MNLDELLK	692.334	2	1		24043427	Mascot	43.43	-0.851023	ethylene	soluble fraction	QTOF	TiO2 or Fe-IMAC	rosette	ctr1-1; rcn1-1	Q9LES3	S43
AT3G56850.1	ABA-responsive element binding protein 3	Arabidopsis thaliana	VASGEVVEK	VA(pS)GEVVEK	499.233	2	1		21768351	Mascot	42.27	1.12735	none	soluble fraction	LTQ-Orbitrap	IMAC/TiO2	rosette	col-0	Q9LES3	S217
AT3G56850.1	ABA-responsive element binding protein 3	Arabidopsis thaliana	DKQPTLGEMTLEDLLLK	DKQP(pT)LGE(oxM)TLEDLLLK	680.671	3	1		24043427	Mascot	36.03	-0.829042	ethylene	soluble fraction	QTOF	TiO2 or Fe-IMAC	rosette	ctr1-1; rcn1-1	Q9LES3	T118
AT3G56850.1	ABA-responsive element binding protein 3	Arabidopsis thaliana	DKQPTLGEMTLEDLLLK	DKQP(t)LGEM(t)LEDLLLK	675.339	3			23572148	Mascot	28	0.543748	abscisic acid	soluble fraction	LTQ-Orbitrap	TiO2	leaf	srk2dei	Q9LES3
AT3G56850.1	ABA-responsive element binding protein 3	Arabidopsis thaliana	GIVEQAKSQSLNR	GIVEQA(K*)(pS)Q(pS)LNR	626.641	3	2		25561503	Mascot	24.56	-1.9434	ionizing radiation	total protein	LTQ-Orbitrap Velos	IMAC/TiO2	rosette	atm atr	Q9LES3	S15_S13
AT3G56850.1	ABA-responsive element binding protein 3	Arabidopsis thaliana	RTSSAPF	R(t)(s)(s)APF	423.181	2			23572148	Mascot	22		abscisic acid	soluble fraction	LTQ-Orbitrap	TiO2	leaf	srk2dei	Q9LES3
AT3G56850.1	ABA-responsive element binding protein 3	Arabidopsis thaliana	RTSSAPF	RTS(pS)APF	423.18	2	1		18463617	Mascot	19	-1.89		total protein	LTQ-Orbitrap	TiO2	cell culture	col-0	Q9LES3	S294
AT3G56850.1	ABA-responsive element binding protein 3	Arabidopsis thaliana	RTSSAPF	RTS(pS)APF	423.18	2	1		20466843	Mascot	19	3.05616			LTQ-Orbitrap	HAMMOC/IMAC	cell culture	col-0	Q9LES3	S294
AT3G56850.1	ABA-responsive element binding protein 3	Arabidopsis thaliana	ALGSMNLDELLK	ALG(pS)(oxM)NLDELLK	700.331	2	1		23660473	Sequest	3.08	0.0092939	Abscisic acid	total protein	LTQ-Orbitrap	TiO2 polymac	seedlings	col-0	Q9LES3	S43
AT3G56850.1	ABA-responsive element binding protein 3	Arabidopsis thaliana	VASGEVVEK	VA(pS)GEVVEK	997.46	1	1		23111157	Sequest	1.659	0.0270174	nitrate starvation / nitrate resupply	total protein	LTQ	Ti-IMAC	seedlings	col-0	Q9LES3	S217
AT3G56850.1	ABA-responsive element binding protein 3	Arabidopsis thaliana	ALGSMNLDELLK	ALG(pS)MNLDELLK	692.333	2	1		23111157	Sequest	0.87344	0.0166232	nitrate starvation / nitrate resupply	total protein	LTQ	Ti-IMAC	seedlings	col-0	Q9LES3	S43
AT3G56850.1	ABA-responsive element binding protein 3	Arabidopsis thaliana	DKQPTLGEMTLEDLLLK	DKQP(pT)LGEMTLEDLLLK	1012.5	2	1		23111157	Sequest	0.80207	0.0185765	nitrate starvation / nitrate resupply	total protein	LTQ	Ti-IMAC	seedlings	col-0	Q9LES3	T118
AT3G56850.1	ABA-responsive element binding protein 3	Arabidopsis thaliana	QSSLYSLTLDEVQNHLGSSGK	QS(pS)LYSLTLDEVQNHLGSSGK	1172.05	2	1		20733066	other		0.0100754	Abscisic acid		LTQ-Orbitrap	TiO2	seedlings	col-0	Q9LES3	S21
AT3G56850.1	ABA-responsive element binding protein 3	Arabidopsis thaliana	TSSAPF	(iTRAQ)TS(pS)APF	417.182	2	1		29654922	other		3.4	end of day	plasma membrane	LTQ-Orbitrap	ZrO2	seeding		Q9LES3	S294
AT3G56850.1	ABA-responsive element binding protein 3	Arabidopsis thaliana	RTSSAPF	(iTRAQ)RTS(pS)APF	495.232	2	1		29654922	other		1.8	end of day	plasma membrane	LTQ-Orbitrap	ZrO2	seeding		Q9LES3	S294
AT3G56850.1	ABA-responsive element binding protein 3	Arabidopsis thaliana	VASGEVVEK	(iTRAQ)VA(pS)GEVVEK(iTRAQ)	643.336	2	1		29654922	other		3.6	end of day	plasma membrane	LTQ-Orbitrap	ZrO2	seeding		Q9LES3	S217
AT3G56850.1	ABA-responsive element binding protein 3	Arabidopsis thaliana	ALGSMNLDELLK	(iTRAQ)ALG(pS)(oxM)NLDELLK(iTRAQ)	844.432	2	1		29654922	other		1.6	end of day	plasma membrane	LTQ-Orbitrap	ZrO2	seeding		Q9LES3	S43
AT3G56850.1	ABA-responsive element binding protein 3	Arabidopsis thaliana	ALGSMNLDELLK	ALG(pS)MNLDELLK	692.333	2	1		23776212	other		0.00940126	abscisic acid	soluble fraction	LTQ-Orbitrap		seedlings	col-0	Q9LES3	S43
AT3G56850.1	ABA-responsive element binding protein 3	Arabidopsis thaliana	ALGSMNLDELLK	ALG(pS)MNLDELLK	692.333	2	1		23660473	other		0.00940126	mannitol	total protein	LTQ-Orbitrap	TiO2 polymac	seedlings	col-0	Q9LES3	S43
AT3G56850.1	ABA-responsive element binding protein 3	Arabidopsis thaliana	ALGSMNLDELLK	ALG(pS)(oxM)NLDELLK	700.329	2	1		26091701	other									Q9LES3	S43
AT3G56850.1	ABA-responsive element binding protein 3	Arabidopsis thaliana	GIVEQAKSQSLNR	(iTRAQ)GIVEQAK(iTRAQ)(pS)Q(pS)LNR	626.642	3	2		29654922	other		1.1	end of day	plasma membrane	LTQ-Orbitrap	ZrO2	seeding		Q9LES3	S13_S15
AT3G56850.1	ABA-responsive element binding protein 3	Arabidopsis thaliana	ALGSMNLDELLK	ALG(pS)(oxM)NLDELLK	670.022	3	1		28011693	other					LTQ-Orbitrap Velos	TiO2	seedlings		Q9LES3	S43
