# Supplementary material for: The bZIP transcription factor AREB3 mediates FT signalling and floral transition at the Arabidopsis shoot apical meristem
Source: PLoS Genet. 2023 May 15;19(5):e1010766. doi: 10.1371/journal.pgen.1010766 (PMC10212096; doi:10.1371/journal.pgen.1010766)
Supplement: S2 Table — (XLSX) [file pgen.1010766.s002.xlsx]

## Sheet: Sheet1
Purpose	Primer name	TAIR accession code/target	Sequence (5’ -> 3’)	Reference/notes
Gateway cloning	FD_BP_F	AT4G35900	GGGGACAAGTTTGTACAAAAAAGCAGGCTCTATGTTGTCATCAGCTAAGCATC	Used in Y2H
	FD_BP_R	AT4G35900	GGGGACCACTTTGTACAAGAAAGCTGGGTTCAAAATGGAGCTGTGGAAGA	Used in Y2H
	FD_BP_GCA_R	AT4G35900	GGGGACCACTTTGTACAAGAAAGCTGGGTTCAAAATGGAGCTGCGGA	Used in Y2H
	FDP_BP_F	AT2G17770	GGGGACAAGTTTGTACAAAAAAGCAGGCTCTATGTTGTCATCAGCAAAGCATA	Used in Y2H
	FDP_BP_R	AT2G17770	GGGGACCACTTTGTACAAGAAAGCTGGGTTCAAAATGGAGCTGTGGAAGA	Used in Y2H
	ABF1_BP_F	AT1G49720	GGGGACAAGTTTGTACAAAAAAGCAGGCTCTATGGGTACTCACATTGATATC	Used in Y2H
	ABF1_BP_R	AT1G49720	GGGGACCACTTTGTACAAGAAAGCTGGGTTCACCTTCTTACCACGGAC	Used in Y2H
	ABF2_BP_F	AT1G45249	GGGGACAAGTTTGTACAAAAAAGCAGGCTCTATGGATGGTAGTATGAATTTGGG	Used in Y2H
	ABF2_BP_R	AT1G45249	GGGGACCACTTTGTACAAGAAAGCTGGGTTCACCAAGGTCCCGACTCTGTC	Used in Y2H
	ABF3_BP_F	AT4G34000	GGGGACAAGTTTGTACAAAAAAGCAGGCTCTATGGGGTCTAGATTAAACTTCAAGAG	Used in Y2H
	ABF3_BP_R	AT4G34000	GGGGACCACTTTGTACAAGAAAGCTGGGTCTACCAGGGACCCGTCAAT	Used in Y2H
	ABF4_BP_F	AT3G19290	GGGGACAAGTTTGTACAAAAAAGCAGGCTCTATGGGAACTCACATCAATTTCA	Used in Y2H
	ABF4_BP_R	AT3G19290	GGGGACCACTTTGTACAAGAAAGCTGGGTTCACCATGGTCCGGTTAA	Used in Y2H
	EEL_BP_F	AT2G41070	GGGGACAAGTTTGTACAAAAAAGCAGGCTCTATGGGTTCTATTAGAGGAAACAT	Used in Y2H
	EEL_BP_R	AT2G41070	GGGGACCACTTTGTACAAGAAAGCTGGGTTCAGAGAGAAGCAGAGTTTGTT	Used in Y2H
	GBF4_BP_F	AT1G03970	GGGGACAAGTTTGTACAAAAAAGCAGGCTCTATGGCGTCCTTCAAGTTG	Used in Y2H
	GBF4_BP_R	AT1G03970	GGGGACCACTTTGTACAAGAAAGCTGGGTTCACCATTCCAAGGAATG	Used in Y2H
	bZIP13_BP_F	AT5G44080	GGGGACAAGTTTGTACAAAAAAGCAGGCTCTATGACGTCGTTTCAGGTGATG	Used in Y2H
	bZIP13_BP_R	AT5G44080	GGGGACCACTTTGTACAAGAAAGCTGGGTTCACCATTCCAAAGACCGA	Used in Y2H
	FT_CDS_BP_F	AT1G65480	GGGGACAAGTTTGTACAAAAAAGCAGGCTCTATGTCTATAAATATAAGAGACCCTCTT	Used in Y2H and BiFC
	FT_CDS_BP_R	AT1G65480	GGGGACCACTTTGTACAAGAAAGCTGGGTCTAAAGTCTTCTTCCTCCGC	Used in Y2H and BiFC
	TFL1_BP_F	AT5G03840	GGGGACAAGTTTGTACAAAAAAGCAGGCTCTATGGAGAATATGGGAACTAGAGTGA	Used in Y2H
	TFL1_BP_R	AT5G03840	GGGGACCACTTTGTACAAGAAAGCTGGGTCTAGCGTTTGCGTGCAGC	Used in Y2H
	AREB3_BP_F	AT3G56850	GGGGACAAGTTTGTACAAAAAAGCAGGCTCTATGGATTCTCAGAGGGGTATTG	Used in Y2H and BiFC
	AREB3_BP_GCG_R	AT3G56850	GGGGACCACTTTGTACAAGAAAGCTGGGTTCAGAAAGGAGCCGcGCTT	Used in Y2H and BiFC
	lcm184	AT3G56850	TTGTACAAAGTGGGAATGGATTCTCAGAGGGGTAT	ATG included to clone AREB3 as 3' element, includes 1/2 of the AttB2R adapter
	lcm185	AT3G56850	GTATAATAAAGTTGCATTTAAGAACAAAAGTGGCC	Reverse primer to clone AREB3 as 3' element (most of the 3' UTR) AREB3 and 1/2 AttB3 adapter
	lcm182	attB2R_primer Adapter	GGGGACAGCTTTCTTGTACAAAGTG	To amplify AREB3 as 3' element in the multiGW system
	lcm183	attB3_primer Adapter	GGGGACAACTTTGTATAATAAAGTTG	To amplify AREB3 as 3' element in the multiGW system
	lcm168	AT3G56850	TCGGAGCTGCCGCTTGGGATC	Used to create aa deletion in AREB3 sequence (no R T S S A P F ) by PCR mutagenesis
	lcm192	AT3G56850	TGATCTCTAAACTCTTTTTGTC	Used to create aa deletion in AREB3 sequence (no R T S S A P F ) by PCR mutagenesis
	art89	AT3G56850	TTTTGTACAAACTTGTCATAGGCTTTTGTAGCGGAC	Reverse primer cloning AREB3 promoter into pDONRP4-P1R (5' element)
	lcm188	AT3G56850	TATAGAAAAGTTGTGTCCACTCAGGTAGAGCAATG	Forward primer cloning AREB3 promoter into pDONRP4-P1R (5' element)
	art75	AttB4_primer adapter	GGGGACAACTTTGTATAGAAAAGTTG
	art76	AttB1r_primer adapter	GGGGACTGCTTTTTTGTACAAACTTG
	lcm179	VENUS	CACCATGGTGAGCAAGGGCGAGG	Cloning of VENUS in pENTR-D TOPO (NASC clone N799180 used as a template)
	lcm180	VENUS	CTTGTACAGCTCGTCCATG	Reverse primer to clone Venus in pENTR-D TOPO (no STOP codon)
Sequencing	pDONR-F	-	GGCAGTTCCCTACTCTCGC
	pDONR-R	-	CATCAGAGATTTTGAGACACGG
	pDEST22-F	-	TGAAGATACCCCACCAAACC
	pDEST22-R	-	CTCTGGCGAAGAAGTCCAAA
	pDEST32-F	-	GACAGCATAGAATAAGTG
	pDEST32-R	-	GACAGCATAGAATAAGTG
	dm1	pKI1.1R	GGCCCATTTAAGTTGAAAACA	https://doi.org/10.1093/pcp/pcw191
	dm2	pKI1.1R	GCACTGCAAATAGCGAATCA	https://doi.org/10.1093/pcp/pcw192
	mr106	AT4G35900	GCTCACTTGCAGGCAGAAAA	sequence FD SAP cds, https://doi.org/10.1016/j.devcel.2009.06.007
	mr107	AT4G35900	CCTTTTCTCTTTCCGGGTCT	sequence FD SAP cds, https://doi.org/10.1016/j.devcel.2009.06.007
	mr242	AT3G56850	TGATGAGCAGGCTTACACTC	sequence AREB3 SAP cds
	mr243	AT3G56850	GCCTACAAGAAGAAGGCTTTGC	sequence AREB3 SAP cds
	dm61	AT2G41070	TCGCCTGCACGAACATACCC	sequence EEL SAP cds - off target
	art92	AT2G41070	AGAATCTGCAGCACGTTCAC	sequence EEL SAP cds - off target
	dm37	AT2G17770	CGTTCAAGGGCTAGGAAGCA	sequence FDP SAP cds - off target
	dm38	AT2G17770	GCATACACAAAAAGAAGTCAACCA	sequence FDP SAP cds - off target
	dm62	AT2G42230	ACCTCGGTTATGTGCTCCTCC	Potential off-target of FD- CRISPR mutants
	dm63	AT2G42230	TCTGCAGGTTGCCAATTGCC	Potential off-target of FD- CRISPR mutants
	lcm189	AT3G56850	CAATTGAGAGATTGTTGACTTGAG	sequence AREB3 cloned promoter
	lcm188	AT3G56850	TCCACTCAGGTAGAGCAATG	sequence AREB3 cloned promoter
CRISPR plasmid assembly	dm3	AT3G56850	ATTGTCCGTCGGAGCTGCCGCTT	assembly AREB3 CRISPR vector
	dm4	AT3G56850	AAACAAGCGGCAGCTCCGACGGA	assembly AREB3 CRISPR vector
	dm32	AT4G35900	ATTGCCAAAAAGAACACACTTCAA	assembly FD CRISPR vector
	dm33	AT4G35900	AAACTTGAAGTGTGTTCTTTTTGG	assembly FD CRISPR vector
RT-PCR	art90	AT3G56850	AGAGAGTCTGCTGCTCGTTC	qPCR AREB3
	art91	AT3G56850	GGATCAGGCGGTGGTACA	qPCR AREB3
	IPP2Fwd	AT3G02780	GTATGAGTTGCTTCTCCAGCAAAG	10.1111/j.1365-313X.2010.04476.x
	IPP2Rev	AT3G02780	GAGGATGGCTGCAACAAGTGT	10.1111/j.1365-313X.2010.04476.x
	mr244	AT3G56850	CACCATGGATTCTCAGAGGGGTATTG	RT-PCR AREB3 full cds
	mr245	AT3G56850	GAAAGGAGCCGAGCTTGTCC	RT-PCR AREB3 full cds
	mr45	AT1G65480	CTAGCAACCCTCACCTCCGAGAATA	qPCR FT
	mr46	AT1G65480	CTGCCAAGCTGTCGAAACAATATAA	qPCR FT
	mr106	AT4G35900	GCTCACTTGCAGGCAGAAAA	qPCR FD https://doi.org/10.1016/j.devcel.2009.06.007
	mr107	AT4G35900	CCTTTTCTCTTTCCGGGTCT	qPCR FD https://doi.org/10.1016/j.devcel.2009.06.007
Genotyping Insertional mutants	mr243	AT3G56850	GCCTACAAGAAGAAGGCTTTGC	AREB3 - RP primer, art90 used as LP primer
	dm42	AT3G56850	CAGAATTGCTCCAAGTCAAGAA	annealing on AREB3 3' UTR
	dm89	AT4G35900	TTTCGTCAATACCCTTAGGGG	FD - LP
	dm90	AT4G35900	CGGAATTCAAGCTCAGAACAG	FD - RP
