# Supplementary material for: The bZIP transcription factor AREB3 mediates FT signalling and floral transition at the Arabidopsis shoot apical meristem
Source: PLoS Genet. 2023 May 15;19(5):e1010766. doi: 10.1371/journal.pgen.1010766 (PMC10212096; doi:10.1371/journal.pgen.1010766)
Supplement: S3 Table — (XLSX) [file pgen.1010766.s003.xlsx]

## Sheet: Fig2A_data
wt	areb3-1	fd-3	fd-4	areb3-1 fd-3	areb3-1 fd-4
12	11	20	18	27	23
11	10	21	18	31	22
11	13	25	21	27	27
14	11	23	21	25	20
9	9	19	17	31	27
11	11	24	18	25	25
11	10	22	20	30	22
9	12	21	22	25	22
13	11	24	18	27	21
10	10	23	19	25	25
12	15	23	22	24	23
12	10	21	19	28	22
13	11	19	23	30	25
12	13	23	23	29	25
11	13	24	22	24	22
9	12	21	21	30	23
	13			28	22
	15				25
	10				20
	12				25
	10				23
	10				25
	11				26
	9				26
	10
	9
	12
	8
	10
	14
	12
	10
	9
	11
	15

## Sheet: Fig2A_ANOVA
Number of families	1
Number of comparisons per family	15
Alpha	0.05
Tukey's multiple comparisons test	Mean Diff.	95.00% CI of diff.	Significant?	Summary	Adjusted P Value
wt vs. areb3-1	0.05	-1.6558921641809 to 1.7558921641809	No	ns	0.999999	A-B
wt vs. fd-3	-10.8125	-12.811052247115 to -8.8139477528846	Yes	****	<0.000000000000001	A-C
wt vs. fd-4	-8.875	-10.873552247115 to -6.8764477528846	Yes	****	<0.000000000000001	A-D
wt vs. areb3-1 fd-3	-16.1618	-18.130707134662 to -14.192822277103	Yes	****	<0.000000000000001	A-E
wt vs. areb3-1 fd-4	-12.3333	-14.157753580163 to -10.508913086504	Yes	****	<0.000000000000001	A-F
areb3-1 vs. fd-3	-10.8625	-12.568392164181 to -9.1566078358191	Yes	****	<0.000000000000001	B-C
areb3-1 vs. fd-4	-8.925	-10.630892164181 to -7.2191078358191	Yes	****	<0.000000000000001	B-D
areb3-1 vs. areb3-1 fd-3	-16.2118	-17.882869513850 to -14.540659897915	Yes	****	<0.000000000000001	B-E
areb3-1 vs. areb3-1 fd-4	-12.3833	-13.881454232462 to -10.885212434205	Yes	****	<0.000000000000001	B-F
fd-3 vs. fd-4	1.9375	-0.061052247115431 to 3.9360522471154	No	ns	0.0630416	C-D
fd-3 vs. areb3-1 fd-3	-5.34926	-7.3182071346620 to -3.3803222771027	Yes	****	2.8349e-11	C-E
fd-3 vs. areb3-1 fd-4	-1.52083	-3.3452535801629 to 0.30358691349627	No	ns	0.159518	C-F
fd-4 vs. areb3-1 fd-3	-7.28676	-9.2557071346620 to -5.3178222771027	Yes	****	<0.000000000000001	D-E
fd-4 vs. areb3-1 fd-4	-3.45833	-5.2827535801629 to -1.6339130865037	Yes	****	3.42636e-06	D-F
areb3-1 fd-3 vs. areb3-1 fd-4	3.82843	2.0364959829659 to 5.6203667621321	Yes	****	1.34446e-07	E-F
Test details	Mean 1	Mean 2	Mean Diff.	SE of diff.	n1	n2	q	DF
wt vs. areb3-1	11.25	11.2	0.05	0.588828	16	35	0.120087	118
wt vs. fd-3	11.25	22.0625	-10.8125	0.689847	16	16	22.1661	118
wt vs. fd-4	11.25	20.125	-8.875	0.689847	16	16	18.1941	118
wt vs. areb3-1 fd-3	11.25	27.4118	-16.1618	0.679626	16	17	33.6305	118
wt vs. areb3-1 fd-4	11.25	23.5833	-12.3333	0.629741	16	24	27.6971	118
areb3-1 vs. fd-3	11.2	22.0625	-10.8625	0.588828	35	16	26.0889	118
areb3-1 vs. fd-4	11.2	20.125	-8.925	0.588828	35	16	21.4356	118
areb3-1 vs. areb3-1 fd-3	11.2	27.4118	-16.2118	0.57682	35	17	39.747	118
areb3-1 vs. areb3-1 fd-4	11.2	23.5833	-12.3833	0.517111	35	24	33.8664	118
fd-3 vs. fd-4	22.0625	20.125	1.9375	0.689847	16	16	3.97195	118
fd-3 vs. areb3-1 fd-3	22.0625	27.4118	-5.34926	0.679626	16	17	11.1311	118
fd-3 vs. areb3-1 fd-4	22.0625	23.5833	-1.52083	0.629741	16	24	3.41535	118
fd-4 vs. areb3-1 fd-3	20.125	27.4118	-7.28676	0.679626	16	17	15.1628	118
fd-4 vs. areb3-1 fd-4	20.125	23.5833	-3.45833	0.629741	16	24	7.7664	118
areb3-1 fd-3 vs. areb3-1 fd-4	27.4118	23.5833	3.82843	0.618528	17	24	8.7534	118

## Sheet: Fig2B_data
wt	fd-3	areb3-1 fd-3	areb3-Cr1 fd-3	areb3-1
59	57	55	57	42*
57	65	60	58	53
48	59	61	53	52
59	0*	57	54	50
50	65	15*	49	52
50	51	52	65	50
46	55	53	59	47
50	60	54	61	62
54	56	54	48	65
51	51	56	52	61
	58
* excluded values

## Sheet: Fig2B_ANOVA
Number of families	1
Number of comparisons per family	10
Alpha	0.05
Tukey's multiple comparisons test	Mean Diff.	95.00% CI of diff.	Significant?	Summary	Adjusted P Value
wt vs. fd-3	-5.3	-11.622621061077 to 1.0226210610764	No	ns	0.138652	A-B
wt vs. areb3-1 fd-3	-3.37778	-9.8736534118388 to 3.1180978562833	No	ns	0.580479	A-C
wt vs. areb3-Cr1 fd-3	-3.2	-9.5226210610765 to 3.1226210610765	No	ns	0.605347	A-D
wt vs. areb3-1	-2.26667	-8.7625423007277 to 4.2292089673944	No	ns	0.856859	A-E
fd-3 vs. areb3-1 fd-3	1.92222	-4.5736534118388 to 8.4180978562833	No	ns	0.915747	B-C
fd-3 vs. areb3-Cr1 fd-3	2.1	-4.2226210610765 to 8.4226210610765	No	ns	0.877352	B-D
fd-3 vs. areb3-1	3.03333	-3.4625423007277 to 9.5292089673944	No	ns	0.674728	B-E
areb3-1 fd-3 vs. areb3-Cr1 fd-3	0.177778	-6.3180978562833 to 6.6736534118388	No	ns	0.999991	C-D
areb3-1 fd-3 vs. areb3-1	1.11111	-5.5535166672729 to 7.7757388894952	No	ns	0.98926	C-E
areb3-Cr1 fd-3 vs. areb3-1	0.933333	-5.5625423007277 to 7.4292089673944	No	ns	0.993901	D-E
Test details	Mean 1	Mean 2	Mean Diff.	SE of diff.	n1	n2	q	DF
wt vs. fd-3	52.4	57.7	-5.3	2.22089	10	10	3.37492	43
wt vs. areb3-1 fd-3	52.4	55.7778	-3.37778	2.28175	10	9	2.09353	43
wt vs. areb3-Cr1 fd-3	52.4	55.6	-3.2	2.22089	10	10	2.03769	43
wt vs. areb3-1	52.4	54.6667	-2.26667	2.28175	10	9	1.40487	43
fd-3 vs. areb3-1 fd-3	57.7	55.7778	1.92222	2.28175	10	9	1.19138	43
fd-3 vs. areb3-Cr1 fd-3	57.7	55.6	2.1	2.22089	10	10	1.33723	43
fd-3 vs. areb3-1	57.7	54.6667	3.03333	2.28175	10	9	1.88004	43
areb3-1 fd-3 vs. areb3-Cr1 fd-3	55.7778	55.6	0.177778	2.28175	9	10	0.110186	43
areb3-1 fd-3 vs. areb3-1	55.7778	54.6667	1.11111	2.34102	9	9	0.671223	43
areb3-Cr1 fd-3 vs. areb3-1	55.6	54.6667	0.933333	2.28175	10	9	0.578475	43

## Sheet: Fig2D_left_data
wt	fd-3	areb3-1 fd-3	areb3-Cr1 fd-3	areb3-Cr2 fd-3	areb3-Cr3 fd-3
11	21	33	32	35	27
13	25	28	38	41*	25
15	22	34	34	36	22
12	26	31	32	35	24
13	22	30	35	34	22
16	23	30	37	37	22
14	25	29	34	31	21
15	24	33	35	35	24
15	21	34	37	31	27
11	23	34	37	31	25
15	23	36	31	33	26
12	22	33	34	32	24
13	20	32	33	31	22
11	22	31	36	36	21
14	26	33	34	34	22
12	28*	32	36	36	27
12	23	32			28
* excluded values

## Sheet: Fig2D_left_ANOVA
Number of families	1
Number of comparisons per family	15
Alpha	0.05
Tukey's multiple comparisons test	Mean Diff.	95.00% CI of diff.	Significant?	Summary	Adjusted P Value
wt vs. fd-3	-9.82353	-11.862695342175 to -7.7843634813542	Yes	****	4.82283e-10	A-B
wt vs. areb3-1 fd-3	-18.8824	-20.890384739004 to -16.874321143349	Yes	****	4.82283e-10	A-C
wt vs. areb3-Cr1 fd-3	-21.511	-23.550195342175 to -19.471863481354	Yes	****	4.82283e-10	A-D
wt vs. areb3-Cr2 fd-3	-20.6235	-22.697415734869 to -18.549643088660	Yes	****	4.82283e-10	A-E
wt vs. areb3-Cr3 fd-3	-10.8824	-12.890384739004 to -8.8743211433486	Yes	****	4.82283e-10	A-F
fd-3 vs. areb3-1 fd-3	-9.05882	-11.097989459822 to -7.0196575990013	Yes	****	4.82285e-10	B-C
fd-3 vs. areb3-Cr1 fd-3	-11.6875	-13.757331800511 to -9.6176681994892	Yes	****	4.82283e-10	B-D
fd-3 vs. areb3-Cr2 fd-3	-10.8	-12.904046214279 to -8.6959537857215	Yes	****	4.82283e-10	B-E
fd-3 vs. areb3-Cr3 fd-3	-1.05882	-3.0979894598223 to 0.98034240099874	No	ns	0.657921	B-F
areb3-1 fd-3 vs. areb3-Cr1 fd-3	-2.62868	-4.6678424009987 to -0.58951054017772	Yes	**	0.00404007	C-D
areb3-1 fd-3 vs. areb3-Cr2 fd-3	-1.74118	-3.8150627936929 to 0.33270985251641	No	ns	0.152344	C-E
areb3-1 fd-3 vs. areb3-Cr3 fd-3	8	5.9919682021721 to 10.008031797828	Yes	****	4.82301e-10	C-F
areb3-Cr1 fd-3 vs. areb3-Cr2 fd-3	0.8875	-1.2165462142785 to 2.9915462142785	No	ns	0.822182	D-E
areb3-Cr1 fd-3 vs. areb3-Cr3 fd-3	10.6287	8.5895105401777 to 12.667842400999	Yes	****	4.82283e-10	D-F
areb3-Cr2 fd-3 vs. areb3-Cr3 fd-3	9.74118	7.6672901474836 to 11.815062793693	Yes	****	4.82284e-10	E-F
Test details	Mean 1	Mean 2	Mean Diff.	SE of diff.	n1	n2	q	DF
wt vs. fd-3	13.1765	23	-9.82353	0.700586	17	16	19.8299	92
wt vs. areb3-1 fd-3	13.1765	32.0588	-18.8824	0.689889	17	17	38.7072	92
wt vs. areb3-Cr1 fd-3	13.1765	34.6875	-21.511	0.700586	17	16	43.4225	92
wt vs. areb3-Cr2 fd-3	13.1765	33.8	-20.6235	0.712514	17	15	40.934	92
wt vs. areb3-Cr3 fd-3	13.1765	24.0588	-10.8824	0.689889	17	17	22.3079	92
fd-3 vs. areb3-1 fd-3	23	32.0588	-9.05882	0.700586	16	17	18.2863	92
fd-3 vs. areb3-Cr1 fd-3	23	34.6875	-11.6875	0.711121	16	16	23.243	92
fd-3 vs. areb3-Cr2 fd-3	23	33.8	-10.8	0.722876	16	15	21.1288	92
fd-3 vs. areb3-Cr3 fd-3	23	24.0588	-1.05882	0.700586	16	17	2.13736	92
areb3-1 fd-3 vs. areb3-Cr1 fd-3	32.0588	34.6875	-2.62868	0.700586	17	16	5.30629	92
areb3-1 fd-3 vs. areb3-Cr2 fd-3	32.0588	33.8	-1.74118	0.712514	17	15	3.45592	92
areb3-1 fd-3 vs. areb3-Cr3 fd-3	32.0588	24.0588	8	0.689889	17	17	16.3993	92
areb3-Cr1 fd-3 vs. areb3-Cr2 fd-3	34.6875	33.8	0.8875	0.722876	16	15	1.73628	92
areb3-Cr1 fd-3 vs. areb3-Cr3 fd-3	34.6875	24.0588	10.6287	0.700586	16	17	21.4552	92
areb3-Cr2 fd-3 vs. areb3-Cr3 fd-3	33.8	24.0588	9.74118	0.712514	15	17	19.3345	92

## Sheet: Fig2D_right_data
areb3-Cr4 fd-3	wt	fd-3
33	12	23
31	10	25
29	14	21
31	14	19
32	13	24
33	13	21
28	13
30	16
30	13
32
33
28
32
32
34
31
35

## Sheet: Fig2D_right_ANOVA
Number of families	1
Number of comparisons per family	3
Alpha	0.05
Tukey's multiple comparisons test	Mean Diff.	95.00% CI of diff.	Significant?	Summary	Adjusted P Value
areb3-Cr4 fd-3 vs. wt	18.3007	16.337444326368 to 20.263862863175	Yes	****	<0.000000000000001	A-B
areb3-Cr4 fd-3 vs. fd-3	9.2451	6.9836351295358 to 11.506560948896	Yes	****	1.57945e-10	A-C
wt vs. fd-3	-9.05556	-11.565559400486 to -6.5455517106254	Yes	****	2.51094e-09	B-C
Test details	Mean 1	Mean 2	Mean Diff.	SE of diff.	n1	n2	q	DF
areb3-Cr4 fd-3 vs. wt	31.4118	13.1111	18.3007	0.794935	17	9	32.5574	29
areb3-Cr4 fd-3 vs. fd-3	31.4118	22.1667	9.2451	0.915703	17	6	14.2782	29
wt vs. fd-3	13.1111	22.1667	-9.05556	1.01634	9	6	12.6006	29

## Sheet: Fig2G_data
wt	fd-3	fd-Cr1
11	18	20
13	21	21
13	21	22
13	22	21
12	17	20
13	18	21
12	19	23
13	18	23
15	20	22
12	20	20
14	20	19
13	21	19
13	19	18
14	20	19
14	22	20
13	21	21
14
10
13
14
13

## Sheet: Fig2G_ANOVA
Number of families	1
Number of comparisons per family	3
Alpha	0.05
Tukey's multiple comparisons test	Mean Diff.	95.00% CI of diff.	Significant?	Summary	Adjusted P Value
wt vs. fd-3	-6.86012	-7.9433959621021 to -5.7768421331360	Yes	****	<0.000000000000001	A-C
wt vs. fd-Cr1	-7.61012	-8.6933959621021 to -6.5268421331360	Yes	****	<0.000000000000001	A-E
fd-3 vs. fd-Cr1	-0.75	-1.9041526982793 to 0.40415269827934	No	ns	0.268135	C-E
Test details	Mean 1	Mean 2	Mean Diff.	SE of diff.	n1	n2	q	DF
wt vs. fd-3	12.9524	19.8125	-6.86012	0.448484	21	16	21.6322	50
wt vs. fd-Cr1	12.9524	20.5625	-7.61012	0.448484	21	16	23.9972	50
fd-3 vs. fd-Cr1	19.8125	20.5625	-0.75	0.477827	16	16	2.21976	50

[truncated: 51 more sheets: Fig3D_qPCR, Fig3F_qPCR, Fig5a_left_data, Fig5a_left_ANOVA, Fig5a_right_data, Fig5a_right_ANOVA, Fig5C_data, Fig5C_ANOVA, Fig6A_data, Fig6A_ANOVA, Fig6B_data, Fig6B_ANOVA, Fig6C_data, Fig6C_ANOVA, Fig6D_data, Fig6D_ANOVA, S4B_rep1_mean, S4B_rep1_ratio, S4B_rep1_stats, S4B_rep2_mean …]
